# Supplementary material for: Good Recovery, Poor Participation? A Secondary Analysis of the Dissociation Between Global Disability and Real-Life Participation Five Years After Traumatic Brain Injury
Source: Med Sci (Basel). 2026 Feb 9;14(1):75. doi: 10.3390/medsci14010075 (PMC12921937; doi:10.3390/medsci14010075)
Supplement: Supplementary file 1 [file medsci-14-00075-s001.zip]

Archive with 1 entries (1 files):
- medsci-4130233-supplementary.pdf
